# Supplementary material for: Beyond 2D cell cultures: how 3D models are changing the in vitro study of ovarian cancer and how to make the most of them
Source: PeerJ. 2024 Aug 29;12:e17603. doi: 10.7717/peerj.17603 (PMC11366228; doi:10.7717/peerj.17603)
Supplement: Supplemental Information 1 [file peerj-12-17603-s001.zip]

Archive with 3 entries (3 files):
- Dichiarazione integrativa DGUE fino 40.0000_EN - no PNRR.docx
- Dichiarazione integrativa DGUE fino 40.0000_EN.docx
- modulo tracciablità flussi_EN.doc
